# Supplementary material for: Structure and function of a novel lineage-specific neutralizing epitope on H protein of canine distemper virus
Source: Front Microbiol. 2023 Jan 11;13:1088243. doi: 10.3389/fmicb.2022.1088243 (PMC9875009; doi:10.3389/fmicb.2022.1088243)
Supplement: Supplementary Table 1 — Information of different lineages of CDV isolates used in Figure 4. [file Table_1.XLSX]

## Sheet: Sheet1
Accession number	strains	lineages	epitope
32 strains
DQ494319	111-03B	Europe	YIEGEFD
DQ494318	265-02-3	Europe	YIEGEFD
DQ494317	324-03	Europe	YIEGEFD
AY386315	5804	Europe	YIEGEFD
AF478543	A	Europe	YIEGEFD
AF478547	C	Europe	YIEGEFD
Z47761	DK91	Europe	YIEGEFD
HM120874	SNP350-09	Europe	YIEGEFD
MW036798	410638-2018	Europe	YIEGEFD
MW036781	312067-2019	Europe	YIEGEFD
MW036800	282223-2019	Europe	YIEGEFD
MW036787	193148-2019	Europe	YIEGEFD
MW036777	181902-2019	Europe	YIEGEFD
OP209186	Hungary-2021-Mev	Europe	YIEGEFY
OK557774	Hungary-2021-18	Europe	YIEGEFD
OK557793	Hungary-2021-17	Europe	YIEGEFD
OK557792	Hungary-2021-16	Europe	YIEGEFD
OK557790	Hungary-2021-12	Europe	YIEGEFD
OK557787	Hungary-2021-9	Europe	YIEGEFD
OK557786	Hungary-2021-8	Europe	YIEGEFD
OK557784	Hungary-2021-6	Europe	YIEGEFD
OK557782	Hungary-2021-4	Europe	YIEGEFD
OK557780	Hungary-2021-2	Europe	YIEGEFD
OK557779	Hungary-2021-1	Europe	YIEGEFD
DQ889177	H04Bp1F	Europe	YIEGEFD
4Z77673	4513	Europe	YIEGEFD
Z77672	2544	Europe	YIEGEFD
GQ214369	2390-07	Europe	YIEGEFD
OL795429	1663-16	Europe	YIEGEFD
JN153025	458-07	Europe	YIEGEFD
JN153024	408-589-07	Europe	YIEGEFD
KF430341	52-1318-1	Europe	YIEGGFD
11 strains
FJ392652	Argentina 23	south America-1	YFEGEFD
JN215473	Uy-102-07	south America-1	YIEGEFD
JN215474	Uy-109-08	south America-1	YIEGEFD
JN215475	Uy-111-08	south America-1	YIEGEFD
JN215476	Uy-128-09	south America-1	YIEGEFD
JN215477	Uy-141-09	south America-1	YIEGEFD
EU098105	CDVBR4	south America-1	YIEGEFD
KT429763	CDVBR8	south America-1	YIEEEFD
KX434626	LDM-BTU-2	south America-1	YIEGEFD
MH362795	LDM-BTU-4	south America-1	YIEGEFD
MH382872	LDM-BTU-5	south America-1	YIEGEFD
12 strains
KF835411	2-CO-11	South America-3	YIEGEFD
KF835412	13-CO-12	South America-3	YIEGEFD
KF835413	14-CO-12	South America-3	YIEGEFD
KF835414	18-CO-12	South America-3	YIEGEFD
KF835415	19-CO-12	South America-3	YIEGEFD
KF835416	26-CO-12	South America-3	YIEGEFD
KF835418	30-CO-12	South America-3	YIEGEFD
KF835419	33-CO-12	South America-3	YIEGEFD
KF835420	34-CO-12	South America-3	YIEGEFD
KF835422	39-CO-12	South America-3	YIEGEFD
KF835425	44-CO-12	South America-3	YIEGEFD
MK617348	D-Mde_1aM-CO-2017	South America-3	YIEGESD
33 strains
MN335912	CCR 111	Africa-2	YIEGEFD
MT136705	CCR-6	Africa-2	YIEGEFD
MT136706	CCR-7	Africa-2	YIEGEFD
MT136707	CCR-10	Africa-2	YIEGEFD
MT136708	CCR-11	Africa-2	YIEGEFD
MT136709	CCR-12	Africa-2	YIEGEFD
MT136710	CCR-282	Africa-2	YIEGEFD
MT136711	CFA-51	Africa-2	YIEGEFD
MT136712	CFA-52	Africa-2	YIEGEFD
MT136713	CFA-54	Africa-2	YIEGEFD
MT932499	CFADD19	Africa-2	YIEREFD
MT932500	CFADD24	Africa-2	YIEREFD
MT932493	CME10	Africa-2	YIEREFD
MT932501	CME11	Africa-2	YIEREFD
MT932502	CME16	Africa-2	YIEREFD
JN812976	Dog94SE	Africa-2	YIEGEFD
JN812975	Lion94SNP	Africa-2	YIEGEFD
MT136714	OME-8	Africa-2	YIEGEFD
MT136716	PLE-589	Africa-2	YIEGEFD
MT136717	PLE-595	Africa-2	YIEGEFD
MT136718	PLE-635	Africa-2	YIEGEFD
MT136720	PLE-641	Africa-2	YIEGEFD
MT136722	PLE-653	Africa-2	YIEGEFD
MT136723	PLE-654	Africa-2	YIEGEFD
KU578257	SE-1994-domestic_dog	Africa-2	YIEGEFD
KU578253	SE-2007-African_wild_dog	Africa-2	YIEGEFD
KC916715	SE-2007-African	Africa-2	YIEGEFD
KC916714	SE-2011-golden jackal	Africa-2	YIEGEFD
KU578254	SE-2011-golden_jackal	Africa-2	YIEGEFD
KU578256	SNP-1994-African_lion	Africa-2	YIEGEFD
KC916716	SNP-1994-bat-eared fox	Africa-2	YIEGEFD
KC916717	SNP-1994-spotted hyena 1	Africa-2	YIEGEFD
KU578255	SNP-1994-spotted_hyaena_1	Africa-2	YIEGEFD
17 strains
KY774571	C11	Asia-4	YIDGEFD
MH496772	CDV1_TH-2014	Asia-4	YIEGEFD
MH496773	CDV2_TH-2014	Asia-4	YIEGEFD
MH496774	CDV3_TH-2014	Asia-4	YIEGEFD
MH496778	CDV5_TH-2014	Asia-4	YIEGEFD
MH496777	CDV8_TH-2014	Asia-4	YIEGEFD
KJ437594	NJ(11)2	Asia-4	YIEGEFD
KJ437596	NJ(12)4	Asia-4	YIDGEFD
KJ489381	NJ(12)5	Asia-4	YIEGEFD
AB301065	Th270Br	Asia-4	YIEGEFD
AB301066	Th270LU	Asia-4	YIEGEFD
JX886782	THA01-09	Asia-4	YIEGEFD
JX886785	THA01-10	Asia-4	YIEGEFD
JX886781	THA02-09	Asia-4	YIEGEFD
JX886783	THA03-10	Asia-4	YIEGEFD
JX886788	THA04-09	Asia-4	YIEGEFD
JX886778	THA07-11	Asia-4	YIEGEFD
2strains
MW535268	Red panda-JS19-China	Asia-5	YVEEEFD
MW535267	Red panda-SC18-China	Asia-5	YVEEEFD
20 strains
KJ747371	13_1941	America-4	YIEGEFD
KJ747372	13_2262	America-4	YIEGEFD
ON533741	CDV_EC4_EC_2012_DOG	America-4	YIEEEFD
ON533744	CDV_EC25_EC_2014_DOG	America-4	YIEGEFD
ON533743	CDV_EC30_EC_2014_DOG	America-4	YIEEEFD
ON533742	CDV_EC32_EC_2014_DOG	America-4	YIEEEFD
ON533745	CDV_P2_PE_2015_DOG	America-4	YIEEEFD
ON533746	CDV_Ps9_PE_2015_DOG	America-4	YIEGEFD
MT350712	CDV18-MT350712	America-4	YTEGEFD
MT350713	CDV23-MT350713	America-4	YTEGEFD
MT350714	CDV25-MT350714	America-4	YTEGEFD
MT350715	CDV29-MT350715	America-4	YTEGEFD
MT350716	CDV31-MT350716	America-4	YTEGEFD
MT350717	CDV36-MT350717	America-4	YTEGEFD
ON458033	CT-Zorro3-CO-2021	America-4	YIEGEFD
MK617350	D-Mde_2aP-CO-2017	America-4	YIEEEFD
MK617351	D-Mde_13b-CO-2017	America-4	YIEEEFD
MK617352	D-Mde_16a-CO-2017	America-4	YIEEEFD
MK617349	D-Mde_18a-CO-2017	America-4	YIEGEFD
MT012803	MDE-2a-CO-2017	America-4	YIEEEFD
11 strains
AY964110	19876	America-3	YIEEEFD
MT932495	CFA204	America-3	YLEEVFD
MT932496	CFA205	America-3	YLEEVFD
MT932497	CFA207	America-3	YLEEEFD
MT932498	CFA210	America-3	YLEEVFD
JN836734	Fisher1	America-3	YIEEEFD
MF953470	RV029	America-3	YIEEKFD
MF953471	RV056	America-3	YIEEKFD
MF953473	RV137	America-3	YIEEKFD
MF953474	RV342	America-3	YIEEEFD
KT266736	UNAM	America-3	YIEEEFD
12 strains
JN153019	124-07	Europe wild-life（Europe2）	YIEGEFD
DQ228166	207-00	Europe wild-life（Europe2）	YIEGEFD
JN153023	236-07	Europe wild-life（Europe2）	YIEGEFD
Z47759	Danish mink	Europe wild-life（Europe2）	YIEGEFD
DQ889189	dog-H06Ny13	Europe wild-life（Europe2）	YIEGEFD
DQ889187	H06Ny11	Europe wild-life（Europe2）	YIEGEFD
JN153020	125-07	Europe wild-life（Europe2）	YIEGEFD
JN153021	140-07	Europe wild-life（Europe2）	YIEGEFD
JN153022	188-07	Europe wild-life（Europe2）	YIEGEFD
GQ214369	2390-07	Europe wild-life（Europe2）	YIEGEFD
GQ214374	3156-06	Europe wild-life（Europe2）	YIEGEFD
X84999	German-ferret	Europe wild-life（Europe2）	YIEGEFD
7 strains
AF164967	A75/17(AF164967)	America-2	YIEGGFD
Z54166	A92-6(Z54166)-Netherlands	America-2	YIEGEFD
Z47764	javelina(Z47764)-US	America-2	YIEGEFD
Z47762	US89(Z47762)-US	America-2	YIEGEFD
Z47765	US89(Z47765)-US	America-2	YIEGEFD
EU716337	164071-EU716337	America-2	YIEGGFD
AF112189	A75/17	America-2	YIEGGFD
17 strains
MW984527	16-2812	America-5	YLEGEFD
MK456389	88 America-5	America-5	YLEGEFD
MK473365	89 America-5	America-5	YLEGEFD
MK473366	90 America-5	America-5	YLEGEFD
MK487379	96 America-5	America-5	YLEGEFD
JF283477	10453WY	America-5	FLEGEFD
Z54156	A92-27-4	America-5	YLEGEFD
MT932494	CFA203	America-5	YLEGEFD
MG797669	MN	America-5	YLEGDFD
MT932504	PLE806	America-5	YLEGEFD
MT932505	PLO004	America-5	YLEGEFD
MT932506	PLO005	America-5	YLEGEFD
MT932508	PLO006	America-5	YLEGEFD
MT932509	PLO007	America-5	YLEGEFD
MT932510	PLO008	America-5	YLEGEFD
MT932511	PPA202	America-5	YLEGEFD
MT932507	UCI001	America-5	YLEGEFD
6 strains
MG952927	Arg 30	South America-2	YIEGEFE
MG952928	Arg 39	South America-2	YIEGEFE
MN365662	Arg 24	South America-2	YIEGEFE
FJ392651	Argentina 24	South America-2	YIEGEFE
FJ011005	Bruno107Arg2005	South America-2	YIEGEFE
FJ392651	Argentina-24	south America-2	YIEGEFE
9 strains
AY964114	25259	Rockborn-like	YIEGEFD
AF178039	lesser panda	Rockborn-like	YIEGEFD
GU810819	Rockborn	Rockborn-like	YIEGEFD
GU266280	Rockborn-Candur	Rockborn-like	YIEGEFD
FJ461702	VaccineD	Rockborn-like	YIEGEFD
FJ705238	Vacc-P	Rockborn-like	YIEGEFD
MN702774	CANISHOT K5 VACCINE/PVNRTVU/2019	Rockborn-like	YIEGEFD
MN698648	N1-PVNRTVU-2019	Rockborn-like	YIEGEFD
LC498611	Pr17131O-CDV	Rockborn-like	YIEGEFD
69 strains
HQ657209	BJ-09	Asia-1	YIEGEFD
AY378091	CDTaichung	Asia-1	YIEGEFD
GQ332530	CDWuhan-14	Asia-1	YIEGEFD
GQ332532	CDWuhan-17	Asia-1	YIEGEFD
GQ332533	CDWuhan-20	Asia-1	SIEGEFD
GQ332534	CDWuhan-23	Asia-1	YIEGEFD
GQ332535	CDWuhan-24	Asia-1	SIEGEFD
DQ191766	Canine-NTU 3-2004	Asia-1	YIEGEFD
DQ887548	Canine-NTU 2005-2	Asia-1	YIEGEFD
FJ423606	HLJ(08)3	Asia-1	SIDGEFD
EU593894	HLJ2-07	Asia-1	YIEGEFD
FJ409464	HLJ3-08	Asia-1	YIEGEFD
EU532600	HZ026	Asia-1	YIEGEFD
EU325728	JL(07)1	Asia-1	YIGGEFD
EU325729	JL(07)2	Asia-1	YIGGEFD
EU564812	JL(07)3	Asia-1	YIGGEFD
EU564813	JL(07)4	Asia-1	YIGGEFD
EF445054	GN	Asia-1	YIEGEFD
EU325720	HeB(07)1	Asia-1	YIEGEFD
EU325727	HeB(07)2	Asia-1	YIEGEFD
EU325723	HeB(07)3	Asia-1	YIEGEFD
EU325721	HLJ(07)1	Asia-1	YIEGEFD
FJ423604	HLJ(08)1	Asia-1	YIEGEFD
FJ423605	HLJ(08)2	Asia-1	YIEGEFD
EU545142	HLJ1-06	Asia-1	YIEGEFD
FJ810213	JL(08)1	Asia-1	YIEGEFD
FJ810214	JL(08)2	Asia-1	YTEGEFD
FJ423608	LN(04)1	Asia-1	YIEGEFD
EU325722	LN(06)1	Asia-1	YIEGEFD
EU325730	LN(07)1	Asia-1	YIEGEFD
EU325724	LN(07)2	Asia-1	YIEGEFD
EU325731	LN(07)3	Asia-1	YIEGEFD
FJ405223	monkey-BJ-01	Asia-1	YIEGEFD
FJ405224	Monkey-KM-01	Asia-1	YIEGEFD
DQ922630	MS01	Asia-1	YMKGEFD
EF445053	NM	Asia-1	YIEGEFD
HQ128601	PS-5	Asia-1	YIEGEFD
EF042818	SC01	Asia-1	YIEGEFD
EU325725	SD(06)1	Asia-1	YIEGEFD
EU379560	SD(07)1	Asia-1	YIEGEFD
FJ810215	SD(08)1	Asia-1	YIEGEFD
EF445051	ZD01	Asia-1	YIEGEFD
JF343962	ZJ7	Asia-1	YIEGEFD
AB212963	Ac96I	Asia-1	YIEGEFD
D85754	Hamamatsu	Asia-1	YIEGEFD
AB025271	KDK-1	Asia-1	YIEGEFD
D85753	Ueno	Asia-1	YIEGEFD
D85755	Yanaka	Asia-1	YIEGEFD
EU716072	07Q72	Asia-1	YIEGEFD
JX886787	THA05-09	Asia-1	SIEGEFD
JX886776	THA05-10	Asia-1	YIEGEFD
JX886777	THA06-10	Asia-1	YIEGEFD
JX886774	THA10-11	Asia-1	YIEGEFD
JX886775	THA12-11	Asia-1	YIEGEFD
JX886786	THA0210	Asia-1	YIEGEFD
JX886784	THA0309	Asia-1	YIEGEFD
FJ851452	BA54	Asia-1	YIEGEFD
FJ851456	BA134	Asia-1	YIEGEFD
KJ466106	CDV SY	Asia-1	YIEGEFD
HM448831	HeB(09)2	Asia-1	YIEGEFD
HM448832	HeB(09)3	Asia-1	YIEGEFD
FJ423609	LN(08)1	Asia-1	YIEGEFD
KJ437593	NJ(12)1	Asia-1	YIEGEFD
KJ437595	NJ(12)3	Asia-1	YIEGELD
KJ489382	NJ(12)6	Asia-1	YIEGEFD
KJ489383	NJ(12)7	Asia-1	YIEGEFD
JN896331	PS	Asia-1	YIEGEFD
EU325726	SD(06)2	Asia-1	YIEGEFD
HM448834	SD(09)3	Asia-1	YIEGEFD
20 strains
FJ461720	2L	Africa-1	YIEGEFD
FJ461715	4sp	Africa-1	YIEGEFD
FJ461698	5L	Africa-1	YIEGEFD
FJ461703	6L	Africa-1	YIEGEFD
FJ461721	12sp	Africa-1	YIEGEFD
FJ461717	17L	Africa-1	YIEGEFD
FJ461723	23sp	Africa-1	YIEGEFD
4L7039	4L7039	Africa-1	YIEGEFD
4L70214	4L70214	Africa-1	YIEGEFD
4L70247	4L70247	Africa-1	YIEGEFD
FJ461699	8L	Africa-1	YIEGEFD
FJ461704	9L	Africa-1	YIEGEFD
FJ461719	11L	Africa-1	YIEGEFD
FJ461695	13sp	Africa-1	YIEGEFD
FJ461706	15sp	Africa-1	YIEGEFD
FJ461716	16L	Africa-1	YIEGEFD
FJ461717	17L	Africa-1	YIEGEFD
FJ461722	23L	Africa-1	YIEGEFD
FJ461712	25L	Africa-1	YIEGEFD
FJ461700	26L	Africa-1	YIEGEFD
39 strains
AY297453	5B	Asia-2	YIEREFD
AY297454	5VD	Asia-2	YIEREFD
AB212730	007Lm	Asia-2	YIEREFD
AB474397	007Lm	Asia-2	YIEREFD
EU716075	07D111	Asia-2	YIEREFD
AB252718	009L	Asia-2	YIEREFD
AB490672	009L-H	Asia-2	YIEREFD
AB252717	011C	Asia-2	YIEREFD
AB490678	50Cbl-H	Asia-2	YIEREFD
EU716073	97Jindo	Asia-2	YIEREFD
EU716074	98Marten	Asia-2	YIEREFD
EU252149	dog-Chunchon	Asia-2	YIEREFD
JQ319391	R10-JB-014	Asia-2	YIEREFD
EU252148	Seoul	Asia-2	YIEREFD
AB250668	007Lm-20p	Asia-2	YIEREFD
AB212730	007Lm	Asia-2	YIEREFD
AB823707	007Lm-H358p8	Asia-2	YIEREFD
AB212729	007LmT	Asia-2	YIEREFD
AB823706	007Lm-VDS	Asia-2	YIEREFD
AB252717	011C	Asia-2	YIEREFD
AB476401	011C	Asia-2	YIEREFD
AB476403	50Cbl	Asia-2	YIEREFD
AB490678	50Cbl-H	Asia-2	YIEREFD
AB025270	98-002	Asia-2	YIEREFD
FJ868161	C2	Asia-2	YIEGEFD
AB040766	dog-26D	Asia-2	YIEREFD
AB040767	HM-3	Asia-2	YIEREFD
AB040768	HM-6	Asia-2	YIEREFD
FJ868169	R4-FJ868169	Asia-2	YIEGEFD
JQ319389	R10-JB-003	Asia-2	YIEGEFG
JQ327707	R10-JB-004	Asia-2	YIEGEFG
JQ319392	R10-JB-015	Asia-2	YIEREFD
JQ319397	R11-CN-111	Asia-2	YSEREFD
JQ319398	R11-CN-113	Asia-2	YIEREFD
JQ319399	R11-CN-114	Asia-2	YIEREFD
JQ319393	R11-JB-017	Asia-2	YIEREFY
JQ319395	R11-JB-080	Asia-2	YIEREFY
JQ319396	R11-JB-081	Asia-2	YIEREFD
EU252148	Seoul	Asia-2	YIEREFD
2 strains
EU743934	HLJ1	Asia-3	YIEKEFD
EU743935	HLJ2	Asia-3	YIEKEFD
25 strains
DQ226088	48-05	Arctic(Europe3)	YIEGEFD
DQ226087	179-94	Arctic(Europe3)	YIEGEFD
KF914669	CDV2784-2013	Arctic(Europe3)	YIEGEFN
KX024708	CDV11956-2015	Arctic(Europe3)	YIEGEFD
Z47760	GR88	Arctic(Europe3)	YIEGEFD
DQ889183	H05Bp7F	Arctic(Europe3)	YIEGEFD
DQ889186	H06Bp10S	Arctic(Europe3)	YIEGEFD
EF445052	HL	Arctic(Europe3)	YIEGEFD
AF172411	Liud	Arctic(Europe3)	YIEGEFD
KM115532	278-13	Arctic(Europe3)	YIEGEFD
KX943321	853CT_2016	Arctic(Europe3)	YIEGEFD
KX943323	8387cucciolo_2015	Arctic(Europe3)	YIEGEFD
AY964108	18133	Arctic(Europe3)	YIEGEFD
AY964112	21261	Arctic(Europe3)	YIEGEFD
KX943324	25130_2015	Arctic(Europe3)	YIEGEFD
KX943326	47586c8_2015	Arctic(Europe3)	YIEGEFD
KM115534	BA201-13-ITA	Arctic(Europe3)	YIEGEFD
KM115535	BA376-13-ITA	Arctic(Europe3)	YIEGEFD
KM115536	BA440-13-ITA	Arctic(Europe3)	YIEGEFD
KM115533	BA466-12-ITA	Arctic(Europe3)	YIEGEFD
KR002657	Dog_10	Arctic(Europe3)	YIEGEFD
DQ889184	H06Bp8F	Arctic(Europe3)	YIEGEFD
KX943319	IZSSI_285PA_2016	Arctic(Europe3)	YIEGEFD
KX943320	IZSSI_980PA_2016	Arctic(Europe3)	YIEGEFD
KC966928	Wa-CDV2013	Arctic(Europe3)	YIEGEFD
3 strains
MN267065	PC00-20	Caspian Sea	DTEGEFD
MN267066	PC00-21	Caspian Sea	DTEGEFD
MN267064	PC00-46	Caspian Sea	DTEGEFD
25 strains
EU726268	CDV3	America-1（CDV3）	DIEREFD
HQ403645	CDV-GZ1	America-1（CDV3）	DIEREFD
KM926612	CDV-L	America-1（CDV3）	DIEREFD
FJ477090	Dog-2007	America-1（CDV3）	DIEREFD
FJ040791	GZ0801	America-1（CDV3）	DIEREFD
FJ605455	GZ0802	America-1（CDV3）	DIEREFD
AM903376	Indian	America-1（CDV3）	DIEREFD
EF418782	Lederle	America-1（CDV3）	DIEREFD
AB286953	MD77	America-1（CDV3）	DIEREFD
FJ477089	Phoca-Caspian-2007	America-1（CDV3）	DIEREFD
HM046486	Phoca-Caspian-2007	America-1（CDV3）	DIEREFD
HM063009	Shuskiy	America-1（CDV3）	DIEREFD
JN896987	Snyder Hill ATCCVR-1587	America-1（CDV3）	DIEREFD
GU138403	Snyder Hill	America-1（CDV3）	DIEREFD
JN896987	VR-1587	America-1（CDV3）	DIEREFD
GQ332531	16	America-1（CDV3）	DIEREFD
AY445077	98-2645	America-1（CDV3）	DIEREFD
AY542312	98-2646(AY542312)-USA	America-1（CDV3）	DIEREFD
AY466011	98-2654(AY466011)-raccoon-USA	America-1（CDV3）	DIEREFD
AY548109	98-2655	America-1（CDV3）	DIEREFD
AY548111	98-2666-2(AY548111)-raccoon-USA	America-1（CDV3）	DIEREFD
MF926598	BJ16B14-MF926598	America-1（CDV3）	DIEREFD
KY774572	C53-KY774572	America-1（CDV3）	DIEREFD
AF259552	Snyder Hill(AF259552)	America-1（CDV3）	DIEREFD
DQ778941	CDV3(DQ778941)	America-1（CDV3）	DIEREFD
33 strains
MF926603	BJ16C8	America-1（Onderstepoort）	DIEREFD
MF926604	BJ16C9	America-1（Ond）	DIEREFD
KY971529	Bucharest	America-1（Ond）	DIEREFD
KU552082	CDV 823	America-1（Ond）	DIEREFD
D00758	Onderstepoort	America-1（Ond）	DIEREFD
AF014953	Onderstepoort	America-1（Ond）	DIEREFD
DQ903854	CDV-Lederle	America-1（Ond）	DIEREFD
JN622007	COMP5C	America-1（Ond）	DIEREFD
Z35493	Convac vaccine strain	America-1（Ond）	DIEREFD
MF964184	D8-4364-2016	America-1（Ond）	DIEREFD
AB606410	ferret 1017	America-1（Ond）	DIEREFD
KC667067	GZ0804	America-1（Ond）	DIEREYD
KY971530	Nobi	America-1（Ond）	DIEREFD
AF305419	Onderstepoort	America-1（Ond）	DIEREFD
AF378705	Onderstepoort	America-1（Ond）	DIEREFD
EU143737	Onderstepoort	America-1（Ond）	DIEREFD
NC_001921	Onderstepoort	America-1（Ond）	DIEREFD
AF014953	Onderstepoort	America-1（Ond）	DIEREFD
AB250736	OND-Mi	America-1（Ond）	DIEREFD
AB250741	OND-Mi-20p	America-1（Ond）	DIEREFD
JX886779	THA-QT	America-1（Ond）	DIEREFD
AB212966	Vaccine strain	America-1（Ond）	DIEREFD
FJ461701	VaccineA	America-1（Ond）	DIEREFD
FJ461709	VaccineB	America-1（Ond）	DIEREFD
FJ461708	VaccineC	America-1（Ond）	DIEREFD
FJ461710	VaccineE	America-1（Ond）	DIEREFD
FJ705237	Vacc-N	America-1（Ond）	DIEREFD
FJ705239	Vacc-Q	America-1（Ond）	DIEREFD
AB472690	Vn99	America-1（Ond）	DIEREFD
KX159295	wgswh01	America-1（Ond）	DIEREFD
KX159296	Wgswh02	America-1（Ond）	DIEREFD
MF926601	BJ16C0	America-1（Ond）	DIEREFD
MF926602	BJ16C7	America-1（Ond）	DIEREFD
